# Supplementary material for: Structure-functional characterization of Lactococcus AbiA phage defense system
Source: Nucleic Acids Res. 2024 Apr 8;52(8):4723–38. doi: 10.1093/nar/gkae230 (PMC11077055; doi:10.1093/nar/gkae230)
Supplement: gkae230_Supplemental_Files [file gkae230_supplemental_files.zip]

Archive with 2 entries (2 files):
- AbiA Supplementary.pdf
- Supplementary Table 1.xlsx
