# Supplementary material for: Structure-functional characterization of Lactococcus AbiA phage defense system
Source: Nucleic Acids Res. 2024 Apr 8;52(8):4723–38. doi: 10.1093/nar/gkae230 (PMC11077055; doi:10.1093/nar/gkae230)
Supplement: gkae230_Supplemental_Files [file gkae230_supplemental_files.zip › Supplementary Table 1.xlsx]

## Sheet: Annotation
phage	morphotype	CDS	tRNAs	ICTV genus	ICTV Subfamily	ICTV Family	Name
Bas01	siphovirus	78	1		Braunvirinae	Drexlerviridae	Escherichia phage AugustePiccard
Bas02	siphovirus	83	1		Braunvirinae	Drexlerviridae	Escherichia phage JeanPiccard
Bas03	siphovirus	89	1		Braunvirinae	Drexlerviridae	Escherichia phage JulesPiccard
Bas04	siphovirus	91	0	Warwickvirus	Tempevirinae	Drexlerviridae	Escherichia phage FritzSarasin
Bas05	siphovirus	80	0	Warwickvirus	Tempevirinae	Drexlerviridae	Escherichia phage PeterMerian
Bas06	siphovirus	89	0	Hanrivervirus	Tempevirinae	Drexlerviridae	Escherichia phage KarlJaspers
Bas07	siphovirus	91	0	Hanrivervirus	Tempevirinae	Drexlerviridae	Escherichia phage JakobBernoulli
Bas08	siphovirus	91	0	Tlsvirus	Tempevirinae	Drexlerviridae	Escherichia phage DanielBernoulli
Bas09	siphovirus	90	0	Changchunvirus	Tempevirinae	Drexlerviridae	Escherichia phage PaulSarasin
Bas10	siphovirus	90	0	Henuseptimavirus	Tempevirinae	Drexlerviridae	Escherichia phage IsaakIselin
Bas11	siphovirus	87	0	Henuseptimavirus	Tempevirinae	Drexlerviridae	Escherichia phage JohannLBurckhardt
Bas12	siphovirus	84	0	Sertoctavirus	Tunavirinae	Drexlerviridae	Escherichia phage BrunoManser
Bas13	siphovirus	83	0	Tunavirus	Tunavirinae	Drexlerviridae	Escherichia phage LeonhardEuler
Bas14	siphovirus	63	0	Dhillonvirus			Escherichia phage TheodorHerzl
Bas15	siphovirus	64	0	Dhillonvirus			Escherichia phage PaulFeyerabend
Bas16	siphovirus	64	0	Dhillonvirus			Escherichia phage GeorgBuechner
Bas17	siphovirus	65	0	Dhillonvirus			Escherichia phage KarlBarth
Bas18	siphovirus	65	0	Dhillonvirus			Escherichia phage Oekolampad
Bas19	siphovirus	93	0	Nonagvirus	Queuovirinae		Escherichia phage ChristophMerian
Bas20	siphovirus	92	0	Nonagvirus	Queuovirinae		Escherichia phage FritzHoffmann
Bas21	siphovirus	95	0	Seuratvirus	Queuovirinae		Escherichia phage GottfriedDienst
Bas22	siphovirus	95	0	Seuratvirus	Queuovirinae		Escherichia phage KurtStettler
Bas23	siphovirus	97	0	Seuratvirus	Queuovirinae		Escherichia phage WildeMaa
Bas24	siphovirus	96	0	Seuratvirus	Queuovirinae		Escherichia phage SeppeHuegi
Bas25	siphovirus	88	0	Seuratvirus	Queuovirinae		Escherichia phage VogelGryff
Bas26	siphovirus	179	30	Epseptimavirus	Markadamsvirinae	Demerecviridae	Escherichia phage GreteKellenberger
Bas27	siphovirus	170	31	Epseptimavirus	Markadamsvirinae	Demerecviridae	Escherichia phage TrudiGerster
Bas28	siphovirus	182	28	Epseptimavirus	Markadamsvirinae	Demerecviridae	Escherichia phage IrmaTschudi
Bas29	siphovirus	180	29	Epseptimavirus	Markadamsvirinae	Demerecviridae	Escherichia phage SuperGirl
Bas30	siphovirus	182	24	Epseptimavirus	Markadamsvirinae	Demerecviridae	Escherichia phage TrudiRoth
Bas31	siphovirus	169	24	Tequintavirus	Markadamsvirinae	Demerecviridae	Escherichia phage DaisyDussoix
Bas32	siphovirus	172	26	Tequintavirus	Markadamsvirinae	Demerecviridae	Escherichia phage IrisVonRoten
Bas33	siphovirus	170	23	Tequintavirus	Markadamsvirinae	Demerecviridae	Escherichia phage HildyBeyeler
Bas34	siphovirus	156	12	Tequintavirus	Markadamsvirinae	Demerecviridae	Escherichia phage SelmaRatti
Bas35	myovirus	277	11	Tequatrovirus	Tevenvirinae	Straboviridae	Escherichia phage WilhelmHis
Bas36	myovirus	272	11	Tequatrovirus	Tevenvirinae	Straboviridae	Escherichia phage Paracelsus
Bas37	myovirus	272	10	Tequatrovirus	Tevenvirinae	Straboviridae	Escherichia phage KarlGJung
Bas38	myovirus	273	9	Tequatrovirus	Tevenvirinae	Straboviridae	Escherichia phage AugustSocin
Bas39	myovirus	281	11	Tequatrovirus	Tevenvirinae	Straboviridae	Escherichia phage FriedrichMiescher
Bas40	myovirus	267	11	Tequatrovirus	Tevenvirinae	Straboviridae	Escherichia phage FelixPlatter
Bas41	myovirus	276	11	Tequatrovirus	Tevenvirinae	Straboviridae	Escherichia phage FriedrichZschokke
Bas42	myovirus	277	10	Tequatrovirus	Tevenvirinae	Straboviridae	Escherichia phage AndreasVesalius
Bas43	myovirus	271	10	Tequatrovirus	Tevenvirinae	Straboviridae	Escherichia phage TadeuszReichstein
Bas44	myovirus	275	11	Tequatrovirus	Tevenvirinae	Straboviridae	Escherichia phage AdolfPortmann
Bas45	myovirus	278	8	Tequatrovirus	Tevenvirinae	Straboviridae	Escherichia phage PaulHMueller
Bas46	myovirus	269	2	Mosigvirus	Tevenvirinae	Straboviridae	Escherichia phage ChristianSchoenbein
Bas47	myovirus	271	2	Mosigvirus	Tevenvirinae	Straboviridae	Escherichia phage AlbertHofmann
Bas48	myovirus	229	6	Vequintavirus	Vequintavirinae		Escherichia phage CarlMeissner
Bas49	myovirus	227	6	Vequintavirus	Vequintavirinae		Escherichia phage EmilHeitz
Bas50	myovirus	228	6	Vequintavirus	Vequintavirinae		Escherichia phage DrSchubert
Bas51	myovirus	230	6	Vequintavirus	Vequintavirinae		Escherichia phage WalterGehring
Bas52	myovirus	225	6	Vequintavirus	Vequintavirinae		Escherichia phage RudolfGeigy
Bas53	myovirus	223	6	Vequintavirus	Vequintavirinae		Escherichia phage JohannBauhin
Bas54	myovirus	221	6	Vequintavirus	Vequintavirinae		Escherichia phage MaxBurger
Bas55	myovirus	223	6	Vequintavirus	Vequintavirinae		Escherichia phage JeffSchatz
Bas56	myovirus	221	6	Vequintavirus	Vequintavirinae		Escherichia phage AlexBoehm
Bas57	myovirus	225	6	Vequintavirus	Vequintavirinae		Escherichia phage MaxTheCat
Bas58	myovirus	225	6	Vequintavirus	Vequintavirinae		Escherichia phage HeinrichReichert
Bas59	myovirus	208	6	Vequintavirus	Vequintavirinae		Escherichia phage EduardKellenberger
Bas60	myovirus	264	14	Justusliebigvirus	Stephanstirmvirinae		Escherichia phage PaulScherrer
Bas61	myovirus	264	14	Justusliebigvirus	Stephanstirmvirinae		Escherichia phage EmilieFrey
Bas62	myovirus	258	14	Justusliebigvirus	Stephanstirmvirinae		Escherichia phage JohannJBalmer
Bas63	myovirus	136	25	Felixounavirus	Ounavirinae		Escherichia phage JohannRWettstein
Bas64	podovirus	51	0	Teseptimavirus	Studiervirinae	Autographiviridae	Escherichia phage JeanTinguely
Bas65	podovirus	50	0	Teseptimavirus	Studiervirinae	Autographiviridae	Escherichia phage JacobBurckhardt
Bas66	podovirus	46	0	Teetrevirus	Studiervirinae	Autographiviridae	Escherichia virus T3
Bas67	podovirus	48	0	Berlinvirus	Studiervirinae	Autographiviridae	Escherichia phage ErnstBeyeler
Bas68	podovirus	49	0	Berlinvirus	Studiervirinae	Autographiviridae	Escherichia phage CarlSpitteler
Bas69	podovirus	82	4	Enquatrovirus	Enquatrovirinae	Schitoviridae	Escherichia phage AlfredRasser
Lambda	siphovirus	73	0	Lambdavirus			Enterobacteria phage lambda
N4	podovirus	72	0	Enquatrovirus	Enquatrovirinae	Schitoviridae	Escherichia phage N4
P1	myovirus	110	3	Punavirus			Enterobacteria phage P1
P2	myovirus	43	0	Peduovirus		Peduoviridae	Enterobacteria phage P2
T2	myovirus	266	9	Tequatrovirus	Tevenvirinae	Straboviridae	Escherichia phage T2
T4D	myovirus	278	8	Tequatrovirus	Tevenvirinae	Straboviridae	Enterobacteria phage T4
T5	siphovirus	162	25	Tequintavirus	Markadamsvirinae	Demerecviridae	Escherichia phage T5
T6	myovirus	268	7	Tequatrovirus	Tevenvirinae	Straboviridae	Enterobacteria phage T6
T7	podovirus	60	0	Teseptimavirus	Studiervirinae	Autographiviridae	Enterobacteria phage T7

## Sheet: Proteome clustering
Cluster	Average protein set similarity	Phages	Cluster_name
1	0.59	Bas01, Bas02, Bas03, Bas04, Bas05, Bas06, Bas07, Bas08, Bas09, Bas10, Bas11, Bas12, Bas13	1_Drexlerviridae_0.59
2	0.88	Bas14, Bas15, Bas16, Bas17, Bas18	2_Dhillonvirus_0.88
3	0.85	Bas19, Bas20	3_Queuovirinae_0.85
4	0.82	Bas21, Bas22, Bas23, Bas24, Bas25	4_Queuovirinae_0.82
5	0.79	Bas26, Bas27, Bas28, Bas29, Bas30, Bas31, Bas32, Bas33, Bas34, T5	5_Demerecviridae_0.79
6	0.87	Bas35, Bas36, Bas37, Bas38, Bas39, Bas40, Bas42, Bas43, Bas44, Bas45, Bas46, Bas47, T2, T4D, T6	6_Straboviridae_0.87
7	0.97	Bas48, Bas49, Bas50, Bas51, Bas52, Bas53, Bas54, Bas55, Bas56, Bas57, Bas58, Bas59	7_Vequintavirinae_0.97
8	0.95	Bas60, Bas61, Bas62	8_Stephanstirmvirinae_0.95
9	NA	Bas63	9_Ounavirinae
10	0.79	Bas64, Bas65, Bas66, Bas67, Bas68, T7	10_Autographiviridae_0.79
11	0.94	Bas69, N4	11_Schitoviridae_0.94
12	NA	Lambda	12_Lambdavirus
13	NA	P1	13_Punavirus
14	NA	P2	14_Peduoviridae
